# Supplementary material for: A Multicomponent Family Treatment of Childhood Obesity Based on the Planetary Healthy Diet: A Randomized Controlled Trial
Source: Int J Environ Res Public Health. 2025 Nov 13;22(11):1717. doi: 10.3390/ijerph22111717 (PMC12652849; doi:10.3390/ijerph22111717)
Supplement: Supplementary file 1 [file ijerph-22-01717-s001.zip]

Archive with 1 entries (1 files):
- ijerph-3977198-SI.pdf
